# Supplementary material for: The exceptional abandonment of metal tools by North American hunter-gatherers, 3000 B.P
Source: Sci Rep. 2019 Apr 8;9:5756. doi: 10.1038/s41598-019-42185-y (PMC6453894; doi:10.1038/s41598-019-42185-y)
Supplement: Supplementary file 2 — Supplementary Dataset 1 [file 41598_2019_42185_MOESM2_ESM.xlsx]

## Sheet: Sheet1
Knife type	Specimen	Edge angle	Initial force (N)	Initial work (J)	Final force (N)	Final work (J)
Copper	1	47.1	474.34	17.41	568.536	20.202
Copper	2	45.7962	236.75	3.74	267.612	6.278
Copper	3	44.4	211.45	3.29	329.506	9.004
Copper	4	47.6	173.93	2.42	289.668	6.454
Copper	5	50	223.98	4.1	396.008	12.074
Copper	6	46.2	252.45	3.89	281.204	6.244
Copper	7	50.5	350.13	9.46	544.697	18.2133
Copper	8	43.1	166.65	2.09	244.67	4.7
Copper	9	42.7	415.69	16.75	654.54	22.26
Copper	10	33.8	103.36	0.94	200.16	3.182
Copper	11	43.2	218.32	3.9	285.158	6.61
Copper	12	49.9	350.15	9.82	443.708	15.398
Copper	13	41.1	212.66	3.62	330.738	9.252
Copper	14	54.9	244.87	6.09	445.676	15.13
Copper	15	41.1	145.21	1.67	312.45	8.358
Copper	16	39.3	164.22	2.23	223.99	3.848
Copper	17	51.3	390.97	12.36	394.112	11.748
Copper	18	52.2	226.61	4.45	306.236	8.26
Copper	19	41.9	145.28	2.18	222.214	4.22
Copper	20	54.6	260.46	5.78	302.77	7.428
Copper	21	51.2	227.48	4.6	349.708	10.322
Copper	22	36.8	222.7	4.39	251.956	5.474
Copper	23	46	149.34	1.97	254.654	5.218
Copper	24	49.5	194.26	8.16	276.68	14.83
Copper	25	45.4	230.47	3.27	473.616	15.452
Copper	26	30.6	235.01	4.73	412.172	12.54
Copper	27	42.9	273.86	6.83	453.304	15.738
Copper	28	27.6	136.58	1.43	241.34	4.444
Copper	29	38.4	219.66	3.98	300.65	8.122
Copper	30	32.7	280.22	7.18	368.882	12.054
Stone	1	47.5	224	3.75	323.91	8.764
Stone	2	45.4	185.3	2.57	358.974	10.276
Stone	3	44.7	203.81	4.05	303.956	7.964
Stone	4	47.2	209.3	3.06	279.65	5.848
Stone	5	50.2	174.97	2.24	318.718	8.766
Stone	6	46.4	269.83	5.75	431.495	14.045
Stone	7	50.8	199.27	2.98	364.233	11.705
Stone	8	43.1	127.3	1.56	202.818	3.858
Stone	9	41.9	170.31	2.3	325.628	8.64
Stone	10	33.4	197.23	3.4	369.354	11.878
Stone	11	43.8	236.36	3.36	323.252	7.912
Stone	12	49.4	203.74	3.56	321.99	8.91
Stone	13	41.1	223.94	4.25	370.942	12.022
Stone	14	56.1	227.01	4.02	415.616	12.096
Stone	15	41.1	228.91	3.83	413.548	12.438
Stone	16	40.2	241.56	3.62	348.752	9.664
Stone	17	51.8	240.74	3.21	400.502	12.358
Stone	18	52.1	228.77	3.72	409.418	13.46
Stone	19	42.1	106.4	1.09	281.082	7.002
Stone	20	54.6	137.59	1.74	236.95	5.266
Stone	21	49.4	165.47	2.49	335.668	8.994
Stone	22	36.3	126.35	1.43	373.558	12.84
Stone	23	45.9	211.98	3.19	326.585	8.6575
Stone	24	50	228.78	3.38	342.628	9.252
Stone	25	45.1	244.01	4.69	387.3	11.438
Stone	26	31.3	119.01	1.23	316.558	7.33
Stone	27	42.8	186.6	2.17	342.866	7.456
Stone	28	28.3	134.07	1.3	275.616	5.062
Stone	29	37.6	167.44	1.87	298.764	5.706
Stone	30	31.8	187.61	2.36	231.41	3.378
